# Supplementary material for: ZDHHC20-mediated S-palmitoylation of YTHDF3 stabilizes MYC mRNA to promote pancreatic cancer progression
Source: Nat Commun. 2024 May 31;15:4642. doi: 10.1038/s41467-024-49105-3 (PMC11143236; doi:10.1038/s41467-024-49105-3)
Supplement: Supplementary file 4 — Supplementary Data 1 [file 41467_2024_49105_MOESM4_ESM.xlsx]

## Sheet: Sheet1
Table S3. Information of resource.
Antibodies
Reagent or Resource	Source	Identifier	Dilutions
Rabbit polyclonal anti-ZDHHC20	Abmart	Cat#TD4335	1:500
Rabbit polyclonal anti-YTHDF3	Proteintech	Cat#25537-1-AP	1:1000
Mouse monoclonal anti-ZDHHC20	Santa Cruz Biotechnology	Cat#sc-518217	1:500
Mouse monoclonal anti-YTHDF3	Santa Cruz Biotechnology	Cat#sc-377119	1:500
Rabbit polyclonal anti-MYC	Proteintech	Cat#10828-1-AP	1:1000
Rabbit polyclonal anti-STAT3	Proteintech	Cat#10253-2-AP	1:1000
Rabbit polyclonal anti- Phospho-STAT3 (Tyr705)	Cell Signaling Technology	Cat#9131	1:500
Rabbit polyclonal anti-KRAS	Proteintech	Cat#12063-1-AP	1:1000
Rabbit polyclonal anti-GAPDH	Proteintech	Cat# 10494-1-AP	1:5000
Rabbit monoclonal anti- Flag tag	Cell Signaling Technology	Cat# 14793	1:2000
Mouse monoclonal anti- Flag tag	Proteintech	Cat# 66008-4-Ig	1:2000
Rabbit monoclonal anti- HA tag	Abcam	Cat# ab236632	1:2000
Rabbit polyclonal anti-GST tag Antibody	Proteintech	Cat#10000-0-AP	1:2000
Rabbit polyclonal anti-Streptavidin-HRP	Proteintech	Cat# SA00001-0	1:5000
Rabbit polyclonal anti-GFP tag	Proteintech	Cat# 50430-2-AP	1:2000
Rabbit polyclonal anti-LAMP2	Proteintech	Cat# 27823-1-AP	1:500
Rabbit polyclonal anti- Histone-H3	Sigma-Aldrich	Cat#H0164	1:1000
Rabbit monoclonal anti- YTHDF1	Cell Signaling Technology	Cat#57530	1:1000
Rabbit polyclonal anti-YTHDF2	Proteintech	Cat#24744-1-AP	1:1000
Rabbit polyclonal anti-LAMP-2A	Thermofisher	Cat#51-2200	1:500
Rabbit polyclonal anti-HSC70	Proteintech	Cat#10654-1-AP	1:1000
Rabbit monoclonal anti- LAMP1	Cell Signaling Technology	Cat# 9091	1:1000
Rabbit IgG	Beyotime	A7016	1:1000
Mouse Anti-Rabbit IgG (Light-Chain Specific) mAb	Cell Signaling Technology	Cat #93702	1:5000
Chemicals, peptides, and recombinant proteins
Reagent or Resource	Source	Identifier
DMSO	Sorlabio	D8371
2-BP	Sigma-Aldrich	238422
KRpep-2d	Selleck	S8499
BP-1-102	Selleck	S7769
Carfilzomib	Selleck	S2853
Leupeptin	Med Chem Express	HY-18234
Chloroquine	Med Chem Express	HY-17589A
NH4Cl	Aladdin Chemistry	A116373
Bafilomycin A1	Med Chem Express	HY-100558
Cycloheximide	Selleck	S7418
Actinomycin D	Selleck	S8964
BeyoMagTM Anti-Flag Magnetic Beads	Beyotime	P2115
BeyoMagTM Anti-HA Magnetic Beads	Beyotime	P2121
3X Flag Peptide	Beyotime	P9801
HA Peptide	Beyotime	P9808
Flag-ZDHHC20	Gene chem	N/A
Flag-YTHDF3	Gene chem	N/A
GFP-Y1/Y2	Gene chem	N/A
CPPtat-Y1/Y2	Gene chem	N/A
