# Supplementary material for: ZDHHC20-mediated S-palmitoylation of YTHDF3 stabilizes MYC mRNA to promote pancreatic cancer progression
Source: Nat Commun. 2024 May 31;15:4642. doi: 10.1038/s41467-024-49105-3 (PMC11143236; doi:10.1038/s41467-024-49105-3)
Supplement: Supplementary file 5 — Supplementary Data 2 [file 41467_2024_49105_MOESM5_ESM.xlsx]

## Sheet: Result
Accession	Gene	Mw(kDa)	log2(Flag/IgG)	Diff Sig
P98170	XIAP	56.684	8.0002	++
Q5W0Z9	ZDHHC20	42.277	7.5706	++
Q15125	EBP	26.352	6.4629	++
A0A0A0MST8	SLC4A7	134.57	6.1777	++
J3QR09	RPL19	23.134	6.1478	++
Q96KP4	CNDP2	52.878	5.5881	++
H0YMJ4	KIF23	12.366	5.3006	++
B1APM4	SOAT1	29.892	5.2585	++
P49755	TMED10	24.976	4.9705	++
E9PES6	HMGB3	17.522	4.9378	++
G3V5Q1	APEX1	27.125	4.8218	++
A0A0D9SEM9	DDX39A	10.925	4.8085	++
P49257	LMAN1	57.548	4.5624	++
P01275	GCG	20.909	4.482	++
P50570	DNM2	98.063	4.3998	++
B1AK20	DNAJC11	36.76	4.3385	++
E9PJ21	HYOU1	72.976	4.2677	++
P01599	IGKV1-17	12.778	4.2659	++
Q9UJZ1	STOML2	38.534	4.2497	++
D6RIW8	WDR70	43.24	4.2357	++
P10606	COX5B	13.696	4.1885	++
P05556	ITGB1	88.414	4.1575	++
Q12933	TRAF2	55.859	4.089	++
Q9Y3A6	TMED5	26.005	4.0802	++
Q9BSJ8	ESYT1	122.85	4.0783	++
B8ZZT4	VAMP8	11.191	4.0525	++
E9PFD4	BZW2	21.511	4.0476	++
O95340	PAPSS2	69.5	3.7922	++
O43143	DHX15	90.932	3.6945	++
A0A0A0MTJ9	NCEH1	49.881	3.6724	++
Q5T3Q7	HEATR1	233.27	3.629	++
Q15836	VAMP3	11.309	3.5724	++
A0A024R7W5	YTHDF3	58.311	3.5522	++
B8ZZ54	HSPE1	5.1899	3.5474	++
Q9Y512	SAMM50	51.976	3.528	++
F8WAS3	NDUFA5	7.8423	3.509	++
A6NHH0	PTGES2	21.337	3.4499	++
Q99714	HSD17B10	26.923	3.3322	++
E9PEB5	FUBP1	68.903	3.326	++
O00592	PODXL	58.635	3.2472	++
P19404	NDUFV2	27.391	3.2065	++
Q5EBL8	PDZD11	16.131	3.1398	++
A0A087X2B2	BIRC2	60.423	3.0711	++
Q53EL6	PDCD4	51.735	3.0682	++
E9PN51	NDUFS8	12.405	2.9757	++
D6RAA6	TMEM33	25.223	2.9356	++
A0A3B3ITP6	MCM4	83.053	2.8552	++
P51572	BCAP31	27.991	2.8432	++
Q9NX14	NDUFB11	17.316	2.837	++
P26583	HMGB2	24.033	2.8096	++
F5H895	DAD1	7.2883	2.7983	++
Q92900	UPF1	124.34	2.6907	++
F5H608	ATP5PD	8.9153	2.6831	++
I3L3C6	BAIAP2	23.4	2.6306	++
O96008	TOMM40	37.893	2.6146	++
E9PQM0	PTPMT1	18.215	2.592	++
O75844	ZMPSTE24	54.812	2.5867	++
O95202	LETM1	83.353	2.5357	++
B1ANR0	PABPC4	67.97	2.499	++
B7Z641	ATP6V0A1	90.499	2.4934	+
M0QX71	GRWD1	25.477	2.4803	+
H0YLW7	SLTM	6.6127	2.4418	+
F2Z307	ATP6V1G2-DDX39B	11.355	2.4014	+
A0A0C4DGX8	ATP6AP1	31.61	2.3972	+
P11233	RALA	23.567	2.3655	+
Q5T8U5	SURF4	21.127	2.3653	+
P36405	ARL3	20.455	2.335	+
P00846	MT-ATP6	24.817	2.3346	+
H0YDS0	UBQLN1	16.444	2.2939	+
Q9Y490	TLN1	269.76	2.2877	+
C9J5D1	NAA50	14.886	2.2876	+
P10301	RRAS	23.48	2.2821	+
F8WD26	LMO7	186.18	2.2598	+
C9JDR0	NSDHL	28.146	2.2565	+
Q15654	TRIP6	50.287	2.1942	+
I3L159	HMOX2	26.578	2.1623	+
Q9P013	CWC15	26.624	2.1502	+
Q8N0U8	VKORC1L1	19.835	2.0944	+
P43246	MSH2	104.74	2.0783	+
P61981	YWHAG	28.302	2.0683	+
Q96A26	FAM162A	17.342	2.0669	+
E5RJH3	RPL30	6.2626	2.053	+
P63000	RAC1	21.45	2.0303	+
P31944	CASP14	27.679	2.0301	+
Q96FF7	MISP3	24.028	2.0211	+
C9JAW5		8.8131	2.0049	+
P23229	ITGA6	126.6	1.9934	+
P55327	TPD52	24.327	1.933	+
P49591	SARS1	58.777	1.9126	+
P27824	CANX	67.567	1.8487	+
A6NL93	HMGN1	9.5355	1.8472	+
B9ZVT1	RBM12B	102.7	1.8281	+
H3BPG5	RNPS1	15.108	1.8259	+
P00492	HPRT1	24.579	1.8017	+
P31948	STIP1	62.639	1.7984	+
O75396	SEC22B	24.593	1.7957	+
B4DJ81	NDUFS1	66.921	1.7929	+
O15446	POLR1G	54.985	1.7873	+
Q15758	SLC1A5	56.598	1.7823	+
P11279	LAMP1	44.882	1.7775	+
P13073	COX4I1	19.576	1.7763	+
H3BUX2	CYB5B	16.079	1.769	+
P20674	COX5A	16.762	1.765	+
Q96FX8	PERP	21.386	1.7471	+
Q92616	GCN1	292.75	1.7224	+
C9JXZ1	ATP1B3	13.534	1.7103	+
P55795	HNRNPH2	49.263	1.6968	+
A0A0A6YYA0	TMED7-TICAM2	21.233	1.6952	+
F8WF02	PDHB	27.65	1.693	+
P48960	ADGRE5	91.868	1.6922	+
A0A3B3IU16	BET1	9.2925	1.6709	+
P31151	S100A7	11.471	1.6552	+
K7EQG1	QPCTL	13.98	1.641	+
Q9P2M7	CGN	136.38	1.6305	+
Q96QK1	VPS35	91.706	1.6214	+
O75607	NPM3	19.343	1.6209	+
H0Y512	APMAP	45.294	1.607	+
P12273	PIP	16.572	1.6066	+
A0A2R8Y8C1	CHD4	189.38	1.5947	+
Q15293	RCN1	38.89	1.5944	+
O60361	NME2P1	15.529	1.5831	+
J3KPX7	PHB2	33.239	1.5809	+
E9PIE4	MTCH2	28.549	1.5719	+
A0A590UK15	NNT	108.05	1.5649	+
A0A087WZ51	TPD52L2	16.306	1.5606	+
Q13112	CHAF1B	61.492	1.5599	+
G3V2H1	MPP5	17.187	1.5512	+
A0A1W2PP77	HLA-C	26.755	1.5234	+
A0A0A0MTH3	ILK	54.611	1.5079	+
J3QR41	AURKB	20.039	1.499	+
Q8N556	AFAP1	80.724	1.4547	+
H0YD13	CD44	22.683	1.4413	+
P21796	VDAC1	30.772	1.4392	+
H3BTB3	DDX19A	14.479	1.4244	+
H0YD16	TOR1AIP1	22.231	1.4163	+
H0YNX5	SEC11A	11.986	1.4104	+
J3KTL8	SMCHD1	155.65	1.406	+
P35232	PHB	29.804	1.3871	+
Q8N183	NDUFAF2	19.856	1.3839	+
O60664	PLIN3	47.074	1.3693	+
P08758	ANXA5	35.936	1.3628	+
E9PM92	C11orf58	17.634	1.3621	+
G3V448	TMX1	11.911	1.3571	+
Q09161	NCBP1	91.838	1.3511	+
P51149	RAB7A	23.489	1.338	+
E5RFP6	VDAC3	14.672	1.3169	+
H0YLF3	B2M	8.4984	1.3147	+
Q9P0J0	NDUFA13	16.698	1.3036	+
P29401	TKT	67.877	1.2482	+
Q03135	CAV1	20.471	1.2385	+
K7ENI6	TMEM256-PLSCR3	3.9694	1.2342	+
Q9Y295	DRG1	40.542	1.2286	+
C9JC63	OXA1L	12.728	1.222	+
Q9Y3B4	SF3B6	14.585	1.2075	+
Q12846	STX4	34.18	1.206	+
P18859	ATP5PF	12.587	1.2042	+
A0A494C1L1	LBR	46.925	1.1939	+
E9PPI9	EXOSC4	16.579	1.188	+
Q9NZ45	CISD1	12.199	1.1822	+
Q13263	TRIM28	88.549	1.1813	+
P14927	UQCRB	13.53	1.181	+
P36957	DLST	48.755	1.178	+
I3L0N3	NSF	82.091	1.1494	+
P36542	ATP5F1C	32.996	1.1373	+
Q6R327	RICTOR	192.22	1.1372	+
Q8NBU5	ATAD1	40.744	1.1347	+
Q15084	PDIA6	48.121	1.1343	+
P20073	ANXA7	52.739	1.111	+
J3QL14	ATP6V0D1	26.705	1.1108	+
H0YBZ4	MTFR1	31.932	1.1086	+
P20340	RAB6A	23.593	1.0871	+
A0A3B3IUA7	TRIM25	51.073	1.0869	+
Q96P70	IPO9	115.96	1.0805	+
P05109	S100A8	10.834	1.0672	+
Q6YHK3	CD109	161.69	1.0615	+
K7ES69	CNN2	16.498	1.05	+
P30041	PRDX6	25.035	1.0381	+
A0A0A0MR02	VDAC2	30.348	1.0368	+
P39656	DDOST	50.8	1.0362	+
Q71U36	TUBA1A	50.135	1.0277	+
P61006	RAB8A	23.668	1.0167	+
P15170	GSPT1	55.755	1.0114	+
Q10589	BST2	19.769	1.0086	+
Q96QD8	SLC38A2	56.025	1.0029	+
E7END7	RAB1A	19.018	1.0009	+
K7ER16	FARSA	26.036	0.9871
B5MC51	LIMK2	71.192	0.9847
P53992	SEC24C	118.32	0.977
O76003	GLRX3	37.432	0.9599
Q9UMS4	PRPF19	55.18	0.9499
P00387	CYB5R3	34.234	0.9498
P06576	ATP5F1B	56.559	0.9384
P29692	EEF1D	31.121	0.9376
H3BMZ1	HACD3	16.164	0.9372
E9PBY7	ZC3H11A	57.427	0.9369
P01040	CSTA	11.006	0.9363
P62330	ARF6	20.082	0.9333
Q9NZM1	MYOF	234.71	0.9288
P29966	MARCKS	31.554	0.9261
M0R003	TIMM50	28.11	0.9255
Q969Z0	TBRG4	70.737	0.917
F5GZS6	SLC3A2	64.872	0.9149
O43852	CALU	37.106	0.9116
P25705	ATP5F1A	59.75	0.9108
P62854	RPS26	13.015	0.907
E9PLD0	RAB1B	18.483	0.9023
Q9Y3U8	RPL36	12.254	0.9022
H0YG79	CCDC86	9.1349	0.8931
Q96B60	NT5E	28.841	0.8822
E9PHA2	NCAPH	81.572	0.8739
P61224	RAP1B	20.825	0.8585
P23588	EIF4B	69.15	0.846
P51148	RAB5C	23.482	0.8457
P57105	SYNJ2BP	15.928	0.8369
Q04917	YWHAH	28.218	0.8356
P26639	TARS1	83.434	0.834
P18669	PGAM1	28.804	0.8232
P25815	S100P	10.4	0.8157
Q01650	SLC7A5	55.01	0.8098
R4GN98	S100A6	9.681	0.8084
E7EX73	EIF4G1	158.64	0.8004
Q9BVC6	TMEM109	26.21	0.8002
Q8IY81	FTSJ3	96.557	0.7965
P09525	ANXA4	35.882	0.7944
G5E9S8	KLC1	62.506	0.7881
P34932	HSPA4	94.33	0.7871
O14880	MGST3	16.516	0.7868
Q92804	TAF15	61.829	0.7574
E5RHW4	ERLIN2	37.725	0.7521
H7C068	ATP5PO	9.3927	0.7381
G3V1Q4	SEPTIN7	46.566	0.7299
Q9Y266	NUDC	38.242	0.7224
O75477	ERLIN1	39.171	0.719
P78371	CCT2	57.488	0.7148
H7C2W9	RPL31	12.701	0.7135
P50995	ANXA11	54.389	0.7133
Q9H444	CHMP4B	24.95	0.7059
Q92598	HSPH1	96.864	0.704
O14818	PSMA7	27.887	0.7035
Q5VSP4	LCN1P1	17.918	0.6969
A0A0D9SEI8	YBX3	10.427	0.6953
O75131	CPNE3	60.13	0.6883
P62258	YWHAE	29.174	0.686
Q04837	SSBP1	17.259	0.6844
P61026	RAB10	22.541	0.6807
O00186	STXBP3	67.764	0.6749
G5E9Z2	CLPTM1L	43.28	0.6725
Q9BVK6	TMED9	27.277	0.6697
A0A2R8Y5V9	TPM4	28.609	0.6694
P41208	CETN2	19.738	0.6693
Q07065	CKAP4	66.022	0.6667
P21283	ATP6V1C1	43.941	0.6629
P49207	RPL34	13.293	0.6628
P49006	MARCKSL1	19.529	0.6606
P51571	SSR4	18.998	0.6552
Q8NBY1	STK26	43.867	0.6549
P43121	MCAM	71.607	0.6496
Q9BTV4	TMEM43	44.875	0.6452
P11413	G6PD	59.256	0.6417
P04844	RPN2	69.283	0.637
V9GYN7	DNAJB12	31.12	0.63
P40227	CCT6A	58.024	0.6299
P60660	MYL6	16.93	0.6257
P81605	DCD	11.284	0.6243
P07900	HSP90AA1	84.659	0.6214
P19105	MYL12A	19.794	0.617
I3L4M2	P4HB	13.49	0.6166
Q5QNZ2	ATP5PB	22.275	0.616
O14908	GIPC1	36.049	0.6101
P50416	CPT1A	88.367	0.6101
A0A0B4J2A4	ACAA2	41.601	0.6099
P24844	MYL9	19.827	0.6057
K7EJH3	U2AF1L4	3.8602	0.604
P63313	TMSB10	5.0256	0.6016
Q9BWF3	RBM4	40.313	0.5914
O15145	ARPC3	20.546	0.5755
P08238	HSP90AB1	83.263	0.5713
P43686	PSMC4	47.366	0.5692
P27105	STOM	31.73	0.5641
P16615	ATP2A2	114.76	0.5576
C9J9K3	RPSA	29.404	0.5563
P31946	YWHAB	28.082	0.5471
P31947	SFN	27.774	0.5455
Q5VTE0	EEF1A1P5	50.184	0.544
P24390	KDELR1	24.542	0.5427
Q9BYK2	RPS21	7.091	0.5393
P26641	EEF1G	50.118	0.5388
O00303	EIF3F	37.563	0.5377
P28066	PSMA5	26.411	0.5364
P14625	HSP90B1	92.468	0.5348
I3L1L3	MYBBP1A	140.13	0.5306
F5GYQ2	TRMT112	9.2555	0.5285
O00231	PSMD11	47.463	0.5269
Q96AG4	LRRC59	34.93	0.5256
P08708	RPS17	15.55	0.5232
H3BMH2	RAB11A	17.668	0.522
P18206	VCL	123.8	0.5192
Q9UBM7	DHCR7	54.489	0.5158
P15927	RPA2	29.247	0.5144
P04083	ANXA1	38.714	0.5123
P49588	AARS1	106.81	0.5115
P12270	TPR	267.29	0.5086
P04843	RPN1	68.569	0.5056
Q07021	C1QBP	31.362	0.5034
Q9NRF9	POLE3	16.859	0.4937
P54886	ALDH18A1	87.301	0.4935
P61106	RAB14	23.897	0.4878
Q9Y5M8	SRPRB	29.702	0.4873
O95292	VAPB	27.228	0.4845
Q99832	CCT7	59.366	0.4802
E9PPJ0	SF3B2	98.169	0.4794
P26232	CTNNA2	105.31	0.4786
Q9NSD9	FARSB	66.115	0.478
P50402	EMD	28.994	0.4693
O00264	PGRMC1	21.671	0.4581
Q02878	RPL6	32.728	0.454
Q9NR30	DDX21	87.343	0.4452
B7ZAR1	CCT5	55.348	0.4429
A0A0S2Z4G6	TPM1	32.726	0.4422
P04792	HSPB1	22.782	0.4402
E7ENN3	SYNE1	964.83	0.4399
J3QL22	COPS3	2.1494	0.4386
D6R9P3	HNRNPAB	30.302	0.4384
Q9NX20	MRPL16	28.449	0.4382
P46977	STT3A	80.529	0.4373
Q12931	TRAP1	80.109	0.4264
P53350	PLK1	68.254	0.4251
P59998	ARPC4	19.667	0.4237
E5RJR5	SKP1	18.72	0.4224
Q5JU21	FPGS	21.59	0.4217
A0A087WTP3	KHSRP	73.027	0.4211
Q9Y613	FHOD1	126.55	0.4166
A0A590UJK4	SRSF6	26.306	0.415
P50990	CCT8	59.62	0.4135
Q15785	TOMM34	34.559	0.4044
P61019	RAB2A	23.545	0.4039
F5H157	RAB35	21.214	0.3966
O60701	UGDH	55.023	0.3962
Q16795	NDUFA9	42.509	0.3865
Q13200	PSMD2	100.2	0.3817
A0A0U1RQF0	FASN	273.2	0.3801
P54727	RAD23B	43.171	0.3751
H3BRG4	UQCRC2	44.634	0.3746
A0A087WVV2	RRBP1	102.77	0.3745
P39019	RPS19	16.06	0.3692
J3QRI7	RPL26	12.63	0.3678
J3QQM1	PSMC5	29.347	0.356
P05023	ATP1A1	112.89	0.3539
Q16576	RBBP7	47.82	0.3535
P05388	RPLP0	34.273	0.3527
P60981	DSTN	18.506	0.3514
O15231	ZNF185	73.525	0.351
P38159	RBMX	42.331	0.3509
Q15365	PCBP1	37.497	0.3491
P19338	NCL	76.613	0.3486
P63218	GNG5	7.3184	0.3467
F2Z388	RPL35	10.645	0.3457
P20020	ATP2B1	134.68	0.3453
F8VV32	LYZ	11.488	0.3412
F5H1N7	CRACD	136.38	0.3367
Q15058	KIF14	186.49	0.3359
O15427	SLC16A3	49.469	0.3325
P47755	CAPZA2	32.949	0.3319
J3KTA4	DDX5	69.086	0.3282
P10599	TXN	11.737	0.3267
P06748	NPM1	32.575	0.3264
C9J3L8	SSR1	29.573	0.3259
H0Y3E8	DMD	27.39	0.3259
P61978	HNRNPK	50.976	0.3214
E7EX44	CALD1	64.168	0.3196
P80723	BASP1	22.693	0.3191
Q92973	TNPO1	102.35	0.3166
P22234	PAICS	47.079	0.3165
O00151	PDLIM1	36.071	0.3163
F5GY55	DDB1	121.71	0.3129
E9PNW4		11.985	0.3084
O75643	SNRNP200	244.5	0.3076
C9JLU1	POLR2H	16.925	0.3071
Q6NZI2	CAVIN1	43.476	0.3071
P23528	CFL1	18.502	0.3069
P62140	PPP1CB	37.186	0.3049
O00148	DDX39A	49.129	0.3046
H3BPS8	ALDOA	30.426	0.3042
P51991	HNRNPA3	39.594	0.303
P00403	MT-CO2	25.565	0.3023
P31689	DNAJA1	44.868	0.3009
P60059	SEC61G	7.7412	0.2994
P62424	RPL7A	29.995	0.2985
O15144	ARPC2	34.333	0.2975
P05387	RPLP2	11.665	0.2974
Q96C19	EFHD2	26.697	0.2962
Q9BUP0	EFHD1	26.927	0.2956
P06702	S100A9	13.242	0.2945
Q7L2H7	EIF3M	42.502	0.2893
P40429	RPL13A	23.577	0.2892
Q8NE71	ABCF1	95.925	0.2849
Q5JRI1	SRSF10	20.913	0.2816
O75940	SMNDC1	26.711	0.2815
O75475	PSIP1	60.103	0.2805
Q8IYD1	GSPT2	68.882	0.2804
E9PN17	ATP5MG	8.4518	0.2774
E7EV99	ADD1	70.055	0.2764
Q99497	PARK7	19.891	0.2763
J3KT73	RPL38	7.5649	0.2733
P62913	RPL11	20.252	0.2733
P67936	TPM4	28.521	0.2732
P14618	PKM	57.936	0.2729
P26447	S100A4	11.728	0.2701
P26599	PTBP1	57.221	0.2689
O43293	DAPK3	52.535	0.2669
P08754	GNAI3	40.532	0.2632
P50552	VASP	39.829	0.263
P61158	ACTR3	47.371	0.2606
P47897	QARS1	87.798	0.2601
S4R3B5	SEC61B	4.8738	0.2586
Q9Y281	CFL2	18.736	0.2554
P62081	RPS7	22.127	0.2527
P41250	GARS1	83.165	0.25
Q9Y608	LRRFIP2	82.17	0.2482
P05386	RPLP1	11.514	0.2478
O95816	BAG2	23.772	0.2477
O15511	ARPC5	16.32	0.2472
P55060	CSE1L	110.42	0.2462
P62826	RAN	24.423	0.2454
P18887	XRCC1	69.476	0.2452
Q8NF37	LPCAT1	59.151	0.2426
Q9NZQ3	NCKIPSD	78.959	0.2399
P05186	ALPL	57.304	0.2372
P84095	RHOG	21.308	0.235
Q9NZ01	TECR	36.034	0.2274
Q07666	KHDRBS1	48.227	0.2242
P40939	HADHA	82.999	0.2225
O43592	XPOT	109.96	0.2207
P35998	PSMC2	48.633	0.2158
Q5T7C4	HMGB1	18.311	0.2155
P52597	HNRNPF	45.671	0.2106
O60264	SMARCA5	121.9	0.2087
I3L1P8	SLC25A11	32.182	0.2073
Q14126	DSG2	122.29	0.2055
P46013	MKI67	358.69	0.2053
B1AKB5	TFEB	37.1	0.1987
P09382	LGALS1	14.716	0.1951
J3KRV4	MAP2K3	15.005	0.1942
P16402	H1-3	22.35	0.1933
C9J931	RHEB	8.6739	0.1926
P17931	LGALS3	26.152	0.1925
P18085	ARF4	20.511	0.1921
F2Z2V0	CPNE1	58.634	0.1908
E7EX53	RPL15	15.722	0.1903
Q9NS69	TOMM22	15.521	0.1903
A0A0C4DH52	FAM120A	54.06	0.1863
F8VP99	ARL1	1.7852	0.1862
H0YHC3	NAP1L1	23.417	0.1857
P83111	LACTB	60.693	0.1845
P37235	HPCAL1	22.313	0.1838
P13639	EEF2	95.337	0.1837
Q12906	ILF3	95.337	0.1813
P21291	CSRP1	20.567	0.1808
P31942	HNRNPH3	36.926	0.1806
P15144	ANPEP	109.54	0.1773
F8W1E5	RACGAP1	16.935	0.1766
P38919	EIF4A3	46.871	0.1765
P62805	H4C1	11.367	0.175
P25685	DNAJB1	38.044	0.1741
P63244	RACK1	35.076	0.1735
Q9BPX5	ARPC5L	16.941	0.1716
O14639	ABLIM1	87.687	0.1693
B9A067	IMMT	78.973	0.1675
O14828	SCAMP3	38.287	0.1655
P47756	CAPZB	31.35	0.1654
P20042	EIF2S2	38.388	0.1652
Q08J23	NSUN2	86.47	0.164
K7EJC1	PSMD8	19.781	0.1628
Q9BZG1	RAB34	29.044	0.1616
P61160	ACTR2	44.76	0.1615
Q9P0L0	VAPA	27.893	0.1613
P39023	RPL3	46.108	0.1603
P04156	PRNP	27.661	0.1588
Q8NFJ5	GPRC5A	40.251	0.1584
F2Z3J2	PSMD5	8.2207	0.1571
Q15366	PCBP2	38.58	0.1567
V9GYR2	ATP1B1	15.125	0.1563
P11166	SLC2A1	54.083	0.1562
P0CG48	UBC	77.038	0.1554
X6RJP6	TAGLN2	21.086	0.1538
Q155Q3	DIXDC1	77.477	0.1534
P31276	HOXC13	35.378	0.15
A1L390	PLEKHG3	134.41	0.1481
P00533	EGFR	134.28	0.1479
P19022	CDH2	99.808	0.1414
P05198	EIF2S1	36.112	0.1394
P09923	ALPI	56.811	0.1364
F8VUA7	OSBPL8	79.052	0.1325
P31949	S100A11	11.74	0.1324
P31327	CPS1	164.94	0.1313
K7ENG2	U2AF2	33.901	0.1288
Q13283	G3BP1	52.164	0.1279
E9PNW0	NAP1L4	12.25	0.1261
Q86W92	PPFIBP1	114.02	0.1226
A8MXP9	MATR3	99.966	0.1193
P42166	TMPO	75.491	0.1191
P63167	DYNLL1	10.366	0.1186
P62263	RPS14	16.273	0.1182
P63104	YWHAZ	27.745	0.1176
P27348	YWHAQ	27.764	0.1175
O75531	BANF1	10.058	0.1168
P11940	PABPC1	70.67	0.1149
Q16778	H2BC21	13.92	0.1147
J3QLE5	SNRPN	17.546	0.1101
A0A087WUV8	BSG	20.542	0.1071
P63151	PPP2R2A	51.691	0.107
P40121	CAPG	38.498	0.1068
J3KN67	TPM3	33.222	0.1067
Q14247	CTTN	61.585	0.1061
H0YMZ1	PSMA4	24.526	0.1056
P08243	ASNS	64.369	0.103
Q96SB3	PPP1R9B	89.333	0.1022
P60842	EIF4A1	46.153	0.101
P47914	RPL29	17.752	0.1009
E9PFW8	SQSTM1	18.379	0.1001
H0YNH8	UACA	161.31	0.0994
Q5QPL9	RALY	24.665	0.0982
Q13185	CBX3	20.811	0.0979
E7EU85	FXR1	50.99	0.0978
P62136	PPP1CA	37.512	0.0961
O75340	PDCD6	21.868	0.0947
H7C466	ZC3H15	7.8114	0.0946
Q9UIV1	CNOT7	32.745	0.0912
A0A2R8YHD2	TPM4	28.705	0.0902
A0A3B3IRW2	MOGS	62.248	0.0896
P12004	PCNA	28.768	0.0865
F8WAN1	SPECC1L-ADORA2A	101.51	0.0856
A0A0A0MTN3	GSTM3	24.914	0.0853
P49411	TUFM	49.541	0.0848
A0A3B3ISC6	COPA	114.87	0.0846
P08670	VIM	53.651	0.083
P23246	SFPQ	76.149	0.0795
P07814	EPRS1	170.59	0.0793
Q9NYL9	TMOD3	39.594	0.0783
P10809	HSPD1	61.054	0.0764
Q9Y6M5	SLC30A1	55.299	0.0751
H7BYY1	TPM1	28.747	0.0746
P49458	SRP9	10.112	0.0731
P07305	H1-0	20.863	0.0708
A0A494C001	RBM15	98.013	0.0703
Q15029	EFTUD2	109.43	0.0688
Q5TCU3	TPM2	32.814	0.0663
A0A3B3IRQ8	CTPS1	50.48	0.0629
A0A0C4DFV9	SET	31.124	0.0626
P07355	ANXA2	38.604	0.0588
P35251	RFC1	128.25	0.0574
Q14847	LASP1	29.717	0.0544
Q9Y4H2	IRS2	137.33	0.0538
J3KT68	TMEM97	10.976	0.0527
Q01658	DR1	19.443	0.0527
Q14444	CAPRIN1	78.365	0.0516
P49915	GMPS	76.715	0.0515
H3BMT0	JPT2	12.23	0.051
A0A1B0GW03	PLEKHA6	15.388	0.0487
A0A0C4DGG1	PACSIN3	46.494	0.0481
H0YF00	BCLAF1	13.236	0.0463
P05187	ALPP	57.953	0.0462
P12268	IMPDH2	55.804	0.0452
A0A087X1I3	SDHA	56.662	0.0443
P06493	CDK1	34.095	0.0436
P24666	ACP1	18.042	0.039
P28289	TMOD1	40.569	0.039
Q53GA4	PHLDA2	17.092	0.039
Q86UE4	MTDH	63.836	0.0383
P33176	KIF5B	109.68	0.0379
A0A2R8Y793	ACTB	34.141	0.0339
Q12792	TWF1	40.282	0.0337
Q15424	SAFB	102.64	0.0319
A0A1W2PNV4		75.872	0.0305
Q9Y2D5	AKAP2	94.659	0.03
C9JA28	SSR3	20.161	0.0299
F8W6I7	HNRNPA1	33.155	0.0299
O15143	ARPC1B	40.949	0.029
Q00059	TFAM	29.096	0.029
O00422	SAP18	17.561	0.0274
P27694	RPA1	68.137	0.0274
Q9NX63	CHCHD3	26.152	0.026
A0A0A0MS51	GSN	82.525	0.0259
E5RHJ2	ASPH	11.787	0.0249
P04406	GAPDH	36.053	0.0237
P62333	PSMC6	44.172	0.0227
P35221	CTNNA1	100.07	0.0212
A0A087WVM4	MTHFD1L	99.31	0.021
M0R1T7	NOSIP	7.0019	0.0208
P62277	RPS13	17.222	0.018
P30044	PRDX5	22.086	0.0147
A0A669KB05	CTNND1	102.29	0.0126
P33993	MCM7	81.307	0.0122
S4R468	MCU	18.97	0.0111
Q96IZ0	PAWR	36.567	0.0089
G3V4W0	HNRNPC	28.916	0.0084
P18124	RPL7	29.225	0.008
O14974	PPP1R12A	115.28	0.0071
H3BQZ7	HNRNPUL2-BSCL2	84.69	0.007
A0A087X0X3	HNRNPM	77.569	0.0064
Q13509	TUBB3	50.432	0.0063
P61353	RPL27	15.798	0.0054
E9PDF6	MYO1B	128.48	0.0032
O14980	XPO1	123.38	0.0018
P05783	KRT18	48.057	0.0001
P02786	TFRC	84.87	-0.0001
P09874	PARP1	113.08	-0.001
Q9HB71	CACYBP	26.21	-0.0011
A0A087WXQ5	TARDBP	22.837	-0.004
P35579	MYH9	226.53	-0.0051
X1WI28	RPL10	22.975	-0.0051
Q06830	PRDX1	22.11	-0.006
P25398	RPS12	14.515	-0.0074
B8ZZQ6	PTMA	11.758	-0.0075
Q9NQW6	ANLN	124.2	-0.0077
Q4G0P3	HYDIN	575.89	-0.0082
Q13573	SNW1	61.494	-0.0095
Q92828	CORO2A	59.763	-0.0098
P13797	PLS3	70.81	-0.0105
P12814	ACTN1	103.06	-0.0117
M0R3H5	ARHGEF1	10.18	-0.0128
P13010	XRCC5	82.704	-0.0128
Q86V81	ALYREF	26.888	-0.0133
C9J0D1	H2AZ2	13.163	-0.0143
E9PD53	SMC4	144.45	-0.0172
H3BQF1	APRT	16.323	-0.0178
K7EMA7	RPL23A	7.9232	-0.0191
Q09028	RBBP4	47.655	-0.0216
Q9UPQ0	LIMCH1	121.87	-0.0218
P62280	RPS11	18.431	-0.022
P17676	CEBPB	36.105	-0.0229
Q7Z406	MYH14	227.87	-0.0231
C9JXB8	RPL24	14.369	-0.0255
E9PJD9	RPL27A	10.127	-0.0259
E9PMS6	LMO7	145.42	-0.0261
Q14527	HLTF	113.93	-0.0262
Q96QV6	H2AC1	14.233	-0.0266
P05141	SLC25A5	32.852	-0.0294
P62995	TRA2B	33.665	-0.0296
H7C1X9	CNOT10	23.718	-0.0305
F5GZQ3	HADHB	49.597	-0.0312
H7C1P0	RFC4	11.849	-0.0318
P25205	MCM3	90.98	-0.0322
P10412	H1-4	21.865	-0.0333
Q12800	TFCP2	57.255	-0.0333
A0A087WUT6	EIF5B	138.68	-0.034
P60953	CDC42	21.258	-0.0343
P84077	ARF1	20.697	-0.0346
Q02413	DSG1	113.75	-0.0362
P07737	PFN1	15.054	-0.0385
Q86V48	LUZP1	120.27	-0.0386
E7EUA1	ABI2	5.1787	-0.0396
H3BLV0	CD55	35.695	-0.0438
P0DP25	CALM3	16.837	-0.0445
P00338	LDHA	36.688	-0.0447
P15328	FOLR1	29.819	-0.0459
P62906	RPL10A	24.831	-0.0459
E9PJ81	UBXN1	32.611	-0.0467
P68363	TUBA1B	50.151	-0.047
G8JLB6	HNRNPH1	51.229	-0.049
Q15427	SF3B4	44.385	-0.0501
P22626	HNRNPA2B1	37.429	-0.0514
P52292	KPNA2	57.861	-0.0516
Q9NR12	PDLIM7	49.844	-0.0525
M0R3D6	RPL18A	16.714	-0.0537
Q5M775	SPECC1	118.58	-0.0573
Q9UJU6	DBNL	48.207	-0.0579
P02545	LMNA	74.139	-0.0586
P04899	GNAI2	40.45	-0.0599
P36578	RPL4	47.697	-0.0599
P84103	SRSF3	19.329	-0.0611
P62701	RPS4X	29.597	-0.0652
P15880	RPS2	31.324	-0.0684
Q8NC51	SERBP1	44.965	-0.0686
P62879	GNB2	37.331	-0.0693
P62857	RPS28	7.8409	-0.0702
C9JJT5	ATP5MF-PTCD1	5.9149	-0.0719
P46940	IQGAP1	189.25	-0.073
Q9UPN3	MACF1	838.3	-0.0745
Q05639	EEF1A2	50.47	-0.0756
P14649	MYL6B	22.764	-0.0782
Q9H6X2	ANTXR1	62.788	-0.0794
O96019	ACTL6A	47.46	-0.0803
P54289	CACNA2D1	124.57	-0.0803
Q58FF8	HSP90AB2P	44.348	-0.0814
Q13045	FLII	144.75	-0.0832
Q5JR95	RPS8	21.879	-0.0842
Q12904	AIMP1	34.352	-0.0863
P52907	CAPZA1	32.922	-0.0868
Q13151	HNRNPA0	30.84	-0.0876
P15924	DSP	331.77	-0.088
P13861	PRKAR2A	45.518	-0.0881
Q9NP97	DYNLRB1	10.921	-0.0893
Q9UJW0	DCTN4	52.337	-0.09
P52943	CRIP2	22.492	-0.0901
P04350	TUBB4A	49.585	-0.0919
Q9UHB6	LIMA1	85.225	-0.0924
P12956	XRCC6	69.842	-0.0928
A0A087WXM6	RPL17	19.586	-0.0954
P50991	CCT4	57.924	-0.0967
U3KQF3	TPI1	10.646	-0.0982
H0YA96	HNRNPD	23.811	-0.0997
Q09666	AHNAK	629.09	-0.1008
P07195	LDHB	36.638	-0.1016
P35580	MYH10	229	-0.1027
P42167	TMPO	50.67	-0.1034
Q9C0C2	TNKS1BP1	181.79	-0.104
Q08211	DHX9	140.96	-0.1049
Q13813	SPTAN1	284.54	-0.1075
H3BSK9	ATXN2L	37.138	-0.1136
Q4KMQ1	TPRN	75.555	-0.1152
D6RAN4	RPL9	20.775	-0.1154
O15020	SPTBN2	271.32	-0.1164
Q15717	ELAVL1	36.091	-0.1189
B4DUR8	CCT3	55.674	-0.1201
P27816	MAP4	121	-0.1257
A0A494BZV2	MPRIP	274.38	-0.1266
A0A087WWU8	TPM3	26.42	-0.1322
B1AK88	CAPZB	33.781	-0.1325
O75369	FLNB	278.16	-0.1326
P68371	TUBB4B	49.83	-0.135
Q16658	FSCN1	54.529	-0.136
O75083	WDR1	66.193	-0.1381
A0A0D9SFK2	MYO18A	231.1	-0.1383
O43707	ACTN4	104.85	-0.1395
Q9Y230	RUVBL2	51.156	-0.1398
H7C144	ACTN4	39.001	-0.1443
Q13948	CUX1	77.454	-0.1459
P62249	RPS16	16.445	-0.1472
P62244	RPS15A	14.839	-0.1479
P11387	TOP1	90.725	-0.1488
P30050	RPL12	17.818	-0.1495
Q86UP2	KTN1	156.27	-0.1495
Q9Y224	RTRAF	28.068	-0.1504
P78527	PRKDC	469.08	-0.1511
P61247	RPS3A	29.945	-0.1519
Q27J81	INF2	135.62	-0.1536
A0A0D9SF53	DDX3X	81.476	-0.1545
H0YJ63	AHSA1	10.031	-0.1552
P62273	RPS29	6.6767	-0.1554
O75489	NDUFS3	30.241	-0.1565
Q7Z2W4	ZC3HAV1	101.43	-0.1581
I3L397	EIF5A	16.019	-0.1583
Q14151	SAFB2	107.47	-0.1606
Q99536	VAT1	41.92	-0.1629
Q00839	HNRNPU	90.583	-0.1633
A0A0G2JHC2	PPP1R18	68.041	-0.1645
J3QLD9	FLOT2	47.142	-0.1654
V9GZ78	MTHFD1	92.569	-0.1686
P22102	GART	107.77	-0.1704
Q01082	SPTBN1	274.61	-0.1717
M0R3F1	HNRNPUL1	71.611	-0.1718
Q0ZGT2	NEXN	80.657	-0.1744
P46063	RECQL	73.457	-0.1747
K7ERH3	GJC1	12.265	-0.1754
P43487	RANBP1	23.31	-0.1777
P05976	MYL1	21.145	-0.1791
Q9ULV4	CORO1C	53.248	-0.1813
Q32MZ4	LRRFIP1	89.252	-0.182
A0A2R2Y2Q3	TPM3	33.112	-0.1821
D3YTB1	RPL32	15.616	-0.1902
P20700	LMNB1	66.408	-0.1914
H0YLP6	RPL28	9.657	-0.1934
K7EKM4	SRM	10.516	-0.1934
O00299	CLIC1	26.922	-0.1968
Q8NI27	THOC2	182.77	-0.197
P14923	JUP	81.744	-0.1982
P11234	RALB	23.408	-0.1992
Q9UHD8	SEPTIN9	65.401	-0.2027
H3BV16	NDUFB10	17.385	-0.204
Q15233	NONO	54.231	-0.207
Q9BY89	KIAA1671	196.71	-0.2086
A0A3B3ITZ9	THRAP3	103.52	-0.2087
P04080	CSTB	11.139	-0.211
Q9UQE7	SMC3	141.54	-0.2127
O00487	PSMD14	34.577	-0.215
K7ES20	CDKN2A	11.075	-0.2155
Q9Y446	PKP3	87.081	-0.2235
P32119	PRDX2	21.892	-0.2285
A0A6I8PIX7	SVIL	213.63	-0.2315
J3KR24	IARS1	131.76	-0.2332
P67775	PPP2CA	35.594	-0.2346
H3BV41	NUDT21	8.0933	-0.2347
Q8IY63	AMOTL1	106.57	-0.2382
Q15746	MYLK	210.71	-0.239
P33992	MCM5	82.285	-0.2398
P16403	H1-2	21.364	-0.2401
Q6P2Q9	PRPF8	273.6	-0.242
Q9BUL8	PDCD10	24.701	-0.2424
Q5T6L5	ASS1	20.261	-0.2426
P63261	ACTG1	41.792	-0.2434
Q96FS4	SIPA1	112.15	-0.2441
P12931	SRC	59.834	-0.2448
P16401	H1-5	22.58	-0.2463
A0A6I8PRN4	GFPT1	68.541	-0.2464
Q9Y265	RUVBL1	50.227	-0.2467
A5YKK6	CNOT1	266.94	-0.2484
F8VYV2	RPL18	15.639	-0.2492
Q15393	SF3B3	135.58	-0.2503
O43390	HNRNPR	70.942	-0.252
Q14573	ITPR3	304.1	-0.2525
Q14643	ITPR1	313.93	-0.2552
E9PKZ0	RPL8	22.389	-0.2558
Q00610	CLTC	191.61	-0.2563
P46781	RPS9	22.591	-0.2586
P14406	COX7A2	9.3959	-0.2589
P84090	ERH	12.259	-0.2595
B5MC59	RPA3	9.1703	-0.2599
O00425	IGF2BP3	63.704	-0.2623
P26373	RPL13	24.261	-0.2624
P40938	RFC3	40.556	-0.2625
A0A087WY00	MYO5A	212.2	-0.2629
P0DMV9	HSPA1B	70.051	-0.2653
Q5RI15	COX20	13.291	-0.2674
A0A3B3ISJ3	CAAP1	25.076	-0.2675
P53814	SMTN	99.058	-0.2679
M0QY43	MYH14	113.78	-0.268
Q8IVT2	MISP	75.356	-0.269
P17987	TCP1	60.343	-0.2695
Q16643	DBN1	71.428	-0.2719
Q9BQI0	AIF1L	17.068	-0.2741
F8VYE8	PPP1CC	34.95	-0.28
P35637	FUS	53.425	-0.2806
Q8N3V7	SYNPO	99.462	-0.2815
Q86VP6	CAND1	136.37	-0.2819
P14868	DARS1	57.136	-0.2847
E7ETK0	RPS24	15.197	-0.2861
P11142	HSPA8	70.897	-0.2861
E9PM69	PSMC3	44.323	-0.2864
K7EMV3	H3-3B	10.334	-0.2874
O60506	SYNCRIP	69.602	-0.2902
A0A1B0GVS3	ACTR1A	24.956	-0.2911
H3BV85	BOLA2B	6.3612	-0.2911
P49841	GSK3B	46.744	-0.2923
J3KS54	FLII	78.086	-0.2938
P11182	DBT	53.486	-0.2947
P11021	HSPA5	72.332	-0.2997
P08133	ANXA6	75.872	-0.3002
A0A087WUK2	HNRNPDL	40.04	-0.3012
P38646	HSPA9	73.68	-0.3024
Q8N1F7	NUP93	93.487	-0.3031
M0R0F0	RPS5	22.391	-0.306
A0A1X7SBZ2	DDX17	80.253	-0.3086
A0A286YF22	PHGDH	55.938	-0.3087
P21333	FLNA	280.74	-0.309
Q9NXR1	NDE1	37.72	-0.3115
P60866	RPS20	13.373	-0.3124
P62318	SNRPD3	13.916	-0.313
P22314	UBA1	117.85	-0.3131
O75955	FLOT1	47.355	-0.3143
Q14204	DYNC1H1	532.4	-0.3143
Q9ULJ8	PPP1R9A	123.34	-0.3144
Q8TB61	SLC35B2	47.514	-0.3145
P17096	HMGA1	11.676	-0.3146
Q13155	AIMP2	35.348	-0.3147
K7EJT5	RPL22	5.0827	-0.3159
P63096	GNAI1	40.361	-0.3167
P13489	RNH1	49.973	-0.3169
Q96HS1	PGAM5	32.004	-0.3186
P55265	ADAR	136.06	-0.3246
F5H6E2	MYO1C	118.99	-0.3265
P49748	ACADVL	70.389	-0.3309
P62851	RPS25	13.742	-0.3346
P62873	GNB1	37.377	-0.335
J3KSR8	SRSF1	16.34	-0.3374
P41091	EIF2S3	51.109	-0.3405
B0I1T2	MYO1G	116.44	-0.342
A0A0G2JNZ2	SCRIB	174.91	-0.3464
P62269	RPS18	17.718	-0.3479
A0A075B730	EPPK1	553.12	-0.3507
Q14571	ITPR2	308.06	-0.3579
P38606	ATP6V1A	68.303	-0.3637
Q92917	GPKOW	52.228	-0.3643
Q13242	SRSF9	25.542	-0.3661
Q01813	PFKP	85.595	-0.3667
Q9H3U1	UNC45A	103.08	-0.3711
P53999	SUB1	14.395	-0.3714
A0A0U1RQW2	RBM39	17.567	-0.3717
Q6IBS0	TWF2	39.548	-0.372
C9J712	PFN2	9.7982	-0.3722
Q15369	ELOC	12.473	-0.3732
B4DIP2	ERBIN	68.568	-0.374
Q5JP53	TUBB	47.766	-0.3748
P23396	RPS3	26.688	-0.3752
A6NMS2	PRPS2	16.13	-0.3781
Q96PK6	RBM14	69.491	-0.3782
Q9Y4F1	FARP1	118.63	-0.3815
Q9Y3F4	STRAP	38.438	-0.3831
E9PHV5	ITPRID2	136.14	-0.3845
K7EQ05	GRN	46.757	-0.385
Q15149	PLEC	531.78	-0.3861
Q12965	MYO1E	127.06	-0.3864
P60903	S100A10	11.203	-0.3876
F6QMI7	DST	633.66	-0.3879
Q9P0K7	RAI14	110.04	-0.3891
P62191	PSMC1	49.184	-0.3934
O94916	NFAT5	165.76	-0.3935
P37108	SRP14	14.57	-0.3961
P17066	HSPA6	71.027	-0.3992
P62753	RPS6	28.68	-0.4045
A0A3B3IRM5	GSTM5	22.445	-0.4047
H0Y380	PTPRF	111.19	-0.4064
Q9P258	RCC2	56.084	-0.4105
P00558	PGK1	44.614	-0.4146
Q70UQ0	IKBIP	39.309	-0.4178
P06733	ENO1	47.168	-0.4192
Q9BW19	KIFC1	73.747	-0.4226
A0A140T936	VARS1	131.83	-0.4227
P68366	TUBA4A	49.924	-0.4231
Q9NVI7	ATAD3A	71.368	-0.4268
H0YBJ0	POLB	27.203	-0.4347
Q9UBI6	GNG12	8.0061	-0.4408
P42704	LRPPRC	157.9	-0.4521
F8VVM2	SLC25A3	36.161	-0.4593
Q15645	TRIP13	48.55	-0.4642
A0A3B3ITW3	ABCD3	75.421	-0.4707
Q96J85	LARP4	42.504	-0.4752
E9PLK3	NPEPPS	102.99	-0.4769
P62937	PPIA	18.012	-0.4783
Q99880	H2BC13	13.952	-0.4888
Q5T123	SH3BGRL3	9.3804	-0.4925
Q9Y678	COPG1	97.717	-0.505
Q6TDU7	CASC1	83.159	-0.5064
P14866	HNRNPL	64.132	-0.5102
O95373	IPO7	119.52	-0.5135
G1UI37	BRCA1	2.6441	-0.5232
P67809	YBX1	35.924	-0.5255
P46783	RPS10	18.898	-0.527
P42677	RPS27	9.461	-0.5358
Q9UGI8	TES	47.996	-0.5414
P56537	EIF6	26.599	-0.5506
Q9BR76	CORO1B	54.234	-0.5518
Q52LJ0	FAM98B	45.547	-0.5526
P12235	SLC25A4	33.064	-0.5581
Q92600	CNOT9	33.631	-0.5603
Q13547	HDAC1	55.102	-0.5635
P54136	RARS1	75.378	-0.5687
Q9UID3	VPS51	86.041	-0.5737
P78347	GTF2I	112.42	-0.5748
E5RK69	ANXA6	51.776	-0.575
P26038	MSN	67.819	-0.5819
C9JDQ8	EHD1	18.616	-0.5845
B1AN99	PRSS3	19.288	-0.5964
A0A1B0GV49	ALDH7A1	50.971	-0.5978
A0A0A0MRN4	ZNF326	55.57	-0.5999
P49916	LIG3	112.91	-0.5999
Q8WXX5	DNAJC9	29.909	-0.6024
P09211	GSTP1	23.356	-0.6064
P51153	RAB13	22.774	-0.6078
Q9UHR4	BAIAP2L1	56.882	-0.6112
Q7KZN9	COX15	46.03	-0.6161
M0R061	COPE	16.453	-0.6173
Q13595	TRA2A	32.688	-0.6203
B4DY09	ILF2	38.91	-0.6242
P62829	RPL23	14.865	-0.6357
Q5JWF2	GNAS	111.02	-0.6362
P20339	RAB5A	23.658	-0.6366
P68133	ACTA1	42.051	-0.6387
Q9UEY8	ADD3	79.154	-0.6465
P40937	RFC5	38.496	-0.6568
Q9Y3I0	RTCB	55.21	-0.6598
Q96CS3	FAF2	52.623	-0.6787
P46778	RPL21	18.565	-0.6805
P22061	PCMT1	24.636	-0.6829
B4DLN1		48.099	-0.6842
Q96IX5	ATP5MD	6.4575	-0.6874
Q9Y696	CLIC4	28.772	-0.6943
Q9Y6U3	SCIN	80.488	-0.7334
O00507	USP9Y	291.07	-0.7717
A0A0B4J1Z1	SRSF7	15.763	-0.8052
A0A087WV29	NAT10	93.533	-0.8063
O60884	DNAJA2	45.745	-0.8129
A0A1P0AYU5	SFXN3	35.978	-0.8154
B8ZZU8	ELOB	12.527	-0.817
K7EKE5	TUBG1	15.173	-0.8212
Q8IYB1	MB21D2	55.8	-0.8455
D6RDG7	SFXN1	16.555	-0.8467
Q8WXE9	STON2	101.16	-0.8809
P62266	RPS23	15.807	-0.8925
D6R958	LEMD2	5.7934	-0.9153
P39748	FEN1	42.592	-0.9181
P09543	CNP	47.578	-0.9207
H7C1N2	COBL	119.04	-0.9268
G3V1N3	GAS2L3	63.621	-0.9405
Q8N5W9	RFLNB	22.882	-0.9484
Q92747	ARPC1A	41.569	-0.9554
C9J191	KLHL22	26.012	-0.9689
O95831	AIFM1	66.9	-0.9898
Q96N67	DOCK7	242.56	-1.0302	-
E7EPB3	RPL14	14.558	-1.0353	-
A0A024R4E5	HDLBP	141.44	-1.0547	-
F5GZ78	PXN	64.232	-1.0549	-
H0Y3P2	EIF4G2	98.117	-1.0684	-
P01857	IGHG1	36.105	-1.0837	-
I3L3Y6	MYO1C	19.507	-1.0845	-
P27708	CAD	242.98	-1.0913	-
F1T0B3	DDX1	73.915	-1.0968	-
Q9UJS0	SLC25A13	74.175	-1.1079	-
H0YDG6	LMO7	34.384	-1.1195	-
Q8WUF5	PPP1R13L	89.09	-1.126	-
A0A5H1ZRQ3	IGKC	11.609	-1.1315	-
Q96EY1	DNAJA3	52.488	-1.1437	-
A0A087WYC0	GOLGA2	31.894	-1.1588	-
P30153	PPP2R1A	65.308	-1.1717	-
B1AMB1	MAPKAP1	10.36	-1.2051	-
O00139	KIF2A	79.954	-1.2054	-
A0A1B0GWJ6	MYO18A	36.034	-1.2159	-
K7EMZ9	LSM14A	34.488	-1.2936	-
P53007	SLC25A1	34.012	-1.3397	-
Q14974	KPNB1	97.169	-1.3403	-
P62316	SNRPD2	13.527	-1.4116	-
A0A140TA49	C4A	187.79	-1.4267	-
Q14157	UBAP2L	114.53	-1.4339	-
H3BTH5	KIF22	20.61	-1.4406	-
Q9P0W2	HMG20B	35.812	-1.4518	-
E7EN77	NCAPD2	102.65	-1.4648	-
U3KQ83	CSNK1A1	9.9496	-1.4907	-
F8WF65	EEF1B2	3.1045	-1.5186	-
P56192	MARS1	101.11	-1.5322	-
O00410	IPO5	123.63	-1.5383	-
E9PEW5	MYO10	161.49	-1.5607	-
A0A140TA73	SNTB2	19.422	-1.6011	-
P29992	GNA11	42.123	-1.6137	-
E9PF19	TBL2	45.935	-1.6143	-
K7ES78	CAPNS1	5.7743	-1.7382	-
O75367	MACROH2A1	39.617	-1.8426	-
C9J5B3	KCTD20	9.4543	-1.8538	-
F8WF69	CLTA	27.818	-1.8713	-
G3V198	NUP160	148.86	-1.9932	--
E9PLY5	MACF1	159.92	-2.0582	--
H0Y8Z9	ACAD9	43.074	-2.2018	--
Q14749	GNMT	32.742	-2.2231	--
H7C531	PSMD6	15.857	-2.2452	--
E7EUA0	NEXN	52.738	-2.2831	--
C9JIG9	OXSR1	51.856	-2.2887	--
P55290	CDH13	78.286	-2.316	--
C9J1E7	AP1B1	65.314	-2.3814	--
A0A075B6K2	IGLV3-12	12.387	-2.4197	--
P19474	TRIM21	54.169	-2.4647	--
E7EMS6	COMT	24.838	-2.5404	--
I3L3U9	RSL1D1	33.9	-2.6301	--
A0A6I8PRA0	TCOF1	125.18	-2.7141	--
O60488	ACSL4	79.187	-2.7405	--
P10515	DLAT	68.996	-2.7881	--
J3KRN5	PRKCA	35.487	-2.8375	--
J3KSK6	MICAL3	55.331	-2.9278	--
C9J4G7	OGDH	23.191	-3.1142	--
K7EQA9	CDC37	27.435	-3.35	--
O60762	DPM1	29.634	-3.3851	--
H7BZ50	MZT2B	12.386	-3.5127	--
D6R9W4	DBN1	36.471	-3.6811	--
Q96FQ6	S100A16	11.801	-3.731	--
S4R456	RPS15	8.0266	-3.8482	--
P11388	TOP2A	174.38	-3.8502	--
E9PF10	NUP155	148.09	-3.869	--
P22307	SCP2	58.993	-3.8781	--
A6NJG6	ARGFX	35.616	-3.9373	--
O15078	CEP290	290.38	-3.9722	--
A0A075B7B5	SRGAP2	90.908	-3.9801	--
G3XAL0	MDH2	24.594	-4.2972	--
A0A2Q2TTZ9	IGKV1D-33	11.842	-4.3396	--
Q9HAV4	XPO5	136.31	-4.5825	--
A0A5H1ZRQ7	IGLC7	11.196	-4.602	--
A0A0C4DH73	IGKV1-12	12.645	-4.6682	--
P04196	HRG	59.578	-4.6931	--
P0DP09	IGKV1-13	12.569	-5.0141	--
A0A087WXX2	ALDOB	34.854	-5.6351	--
Q9Y4G6	TLN2	271.61	-5.8201	--
