# Supplementary material for: ZDHHC20-mediated S-palmitoylation of YTHDF3 stabilizes MYC mRNA to promote pancreatic cancer progression
Source: Nat Commun. 2024 May 31;15:4642. doi: 10.1038/s41467-024-49105-3 (PMC11143236; doi:10.1038/s41467-024-49105-3)
Supplement: Supplementary file 8 — Source Data [file 41467_2024_49105_MOESM8_ESM.xlsx]

## Sheet: Figure1
Figure1c	DMSO	2-BP		Figure1k	AN			T
	1.2	0.86			1.0604	0.9381	0.9614	1.6032	1.3585	1.4397
	1.16	0.95			0.9497	1.0786	0.9423	2.3046	2.1246	1.9769
	1.07	0.73			1.0519	1.045	0.9936	2.5767	2.4742	2.542
	0.92	0.85			1.0404	1.0118	1.0539	2.3419	2.3771	2.8745
	1.26	1.08			1.0731	0.9304	0.9807	1.8928	1.8779	1.9534
	0.97	0.81			1.0394	1.071	0.9382	1.9821	1.5748	1.5918
					1.0552	1.0064	1.0818	2.33	2.1246	2.3706
Figure1j	AN	T			0.979	1.0965	1.0079	2.9888	3.1243	2.7886
	1.61	2.23			1.0555	0.9555	0.9238	0.8734	0.9238	1.1724
	0.71	1.64			1.0741	0.969	0.9617	2.1493	2.2826	1.9528
	0.74	1.57
	0.41	0.58
	0.83	1
	1.31	1.37
	0.82	1.21
	0.21	1.45
	0.97	1.78
	0.32	0.78

## Sheet: Figure2
Figure2a	HPDE-6	BxPC-3	PANC-1	MIAPaca-2	CFPAC-1	SW1990	AsPC-1	CAPAN-1		Figure2d	Normal	PanIN	PDAC
	1	1.875	7.656	5.213	4.873	4.751	5.019	3.427			0.1	1.5	3
	0.986	2.697	9.123	5.426	4.672	4.369	6.213	3.134			0.2	1.7	2.6
	1.017	3.012	6.498	4.976	5.388	4.872	6.431	4.212			0.3	1.8	3
											0.6	2	2
Figure2e	PANC-1			Aspc-1							0.5	1.7	2.4
0	1	1	1	1	1	1					0.9	1.5	2.7
10	0.45	0.32	0.28	0.39	0.23	0.61					0.5	1.9	2.1
20	0.31	0.22	0.25	0.21	0.33	0.46					1.1	2.3	2.6
											0.4	1.6	2.8
Figure2g	STAT3			ZDHHC20
PANC-1	1.0274	0.3124	0.2133	1.0163	0.346	0.3272			Figure2l	Ctrl	Z20-pro
	1.0006	0.3528	0.2541	1.0451	0.4129	0.3114			DSO	1.0058	6.8766
	0.9893	0.2842	0.2661	0.9613	0.3216	0.2687				1.0527	6.9195
AsPC-1	1.0473	0.2348	0.1736	1.0311	0.3234	0.268				0.9406	6.3184
	0.9841	0.261	0.1861	0.9777	0.2975	0.2368			KR	1.0133	3.5199
	0.974	0.1856	0.2145	0.9552	0.2537	0.2826				1.0258	3.2096
										0.9864	2.9556
Figure2j	IgG	STAT3							BP-1-102	0.9656	1.5403
PANC-1	0.042	3.174								0.9833	1.5375
	0.0841	3.651								1.0678	1.4288
	0.0357	3.5403
AsPC-1	0.0525	5.7144
	0.0319	5.7914
	0.0245	5.4181
Figure2k	IgG	STAT3	KRAS+IgG	KRAS+ISTAT3
PANC-1	0.0073	3.6006	0.0037	6.8012
	0.0998	3.9051	0.0033	7.8071
	0.008	4.1033	0.0077	8.2033
AsPC-1	0.0001	5.3026	0.0001	10.2049
	0.0042	5.2068	0.0021	10.5
	0.0016	5.807	0.0039	9.6049

## Sheet: Figure3
Figure3b	shCtrl	sh#1	sh#2
PANC-1	0.973	0.2643	0.151
	1.03	0.2676	0.1841
	0.9701	0.2271	0.1697
AsPC-1	1.0714	0.1539	0.1767
	1.0085	0.1869	0.2075
	0.9744	0.2099	0.2277
Figure3c	shCtrl	sh#1	sh#2	sh#1	sh#1	sh#2	sh#2	sh#1	sh#2
1	0.1	0.1	0.12	0.1	0.12	0.12	0.1	0.1	0.1
2	0.21	0.25	0.28	0.14	0.24	0.2	0.17	0.21	0.16
3	0.42	0.51	0.49	0.3	0.34	0.25	0.28	0.24	0.26
4	0.84	0.77	0.93	0.45	0.51	0.37	0.32	0.38	0.46
Figure3d	shControl	sh#1	sh#2		Figure3k	Control	OE	OE+2-BP		Figure3m	wt	c156s	f171a
Aspc-1	127	55	62		BxPC-3	100	284	62		BxPC-3	237	121	135
	138	42	47			113	307	47			291	139	147
	146	58	73			91	245	49			276	111	153
PANC-1	174	37	46		CAPAN-1	146	264	46		CAPAN-1	220	87	91
	153	42	42			153	253	34			231	101	125
	176	53	58			132	289	52			249	131	119
Figure3e	shControl	sh#1	sh#2		Figure3l	Control	OE	OE+2-BP		Figure3n	wt	c156s	f171a
PANC-1	669	232	201		BxPC-3	504	947	227		BxPC-3	996	389	569
	543	265	207			562	1052	259			1117	476	489
	571	243	189			533	923	271			1132	466	512
	584	235	204			560	932	234			931	415	533
	605	251	193			508	1016	272			921	396	499
Aspc-1	457	179	224		CAPAN-1	432	872	193		CAPAN-1	985	452	481
	377	168	216			498	899	216			987	397	547
	354	143	203			461	865	258			957	469	539
	407	152	208			480	892	202			902	468	545
	375	173	219			440	857	242			898	409	482
Figure3j	shControl	shZDHHC20
	100	61
	93.7	41.5
	78.2	59
	100	42.3
	91.4	52.4
	82.1	35.8

## Sheet: Figure4
Figure4l	vector	ZDHHC20	shYTHDF3	ZDHHC20+shYTHDF3
	0.48	1.19	0.14	0.21
	0.79	1.35	0.22	0.11
	0.45	1.26	0.14	0.12
	0.58	0.93	0.16	0.29
	0.62	1.31	0.11	0.26
Figure4m	vector					ZDHHC20					shYTHDF3					ZDHHC20+shYTHDF3
3	0	0	0	0	0	0	0	0	0	0	0	0	0	0	0	0	0	0	0	0
6	50	46	52	50	50	102	136	150	150	122	17	26	30	19	25	17	28	37	32	25
9	130	148	186	190	190	218	292	338	336	220	60	80	80	62	77	63	78	85	79	80
12	270	277	302	280	325	378	495	548	545	435	98	115	138	99	111	99	117	150	142	112
15	400	421	443	455	395	636	715	808	799	654	126	162	193	154	159	158	171	218	209	187
18	519	533	566	583	580	878	1036	1178	1159	1022	165	230	263	220	232	222	248	292	284	261
21	738	742	854	873	879	1246	1378	1648	1628	1312	222	338	342	315	336	317	348	383	373	333

## Sheet: Figure5
Figure5j	EV	WT	C156S	F171A
BxPC-3	1	3.33	1.11	1.12
	1	3.54	0.95	1.05
	1	3.21	1.06	1.11
CAPAN-1	1	1.89	0.71	0.89
	1	2.42	1.15	1.17
	1	2.33	0.81	0.93
Figure5k	WT	C474S
PANC-1	243	124
	267	153
	274	167
AsPC-1	298	135
	287	146
	263	148
Figure5l	WT			C474S
5	2556300	1034550	867000	792000	700000	810000
10	9843200	9430000	9000000	3632200	3112000	2532000
15	17842000	15854000	21674000	5630000	5210000	7120000
20	52741000	24000000	32000000	9420000	11880000	10400000

## Sheet: Figure6
Figure6a
PANC-1						Figure6e	sgctrl	sgZDHHC20
ZDHHC20	0.977	0.16	0.312				0.31	0.89
	1.051	0.242	0.226				0.45	0.72
	0.982	0.197	0.255				0.33	0.65
YTHDF3	0.987	0.886	1.212				0.18	0.71
	1.134	1.213	1.157				0.42	0.69
	1.061	0.987	0.976				0.48	0.75
AsPC-1
ZDHHC20	0.964	0.342	0.158			Figure6g	WT	C474S
	1.07	0.216	0.194				0.33	0.75
	0.94	0.413	0.307				0.42	0.77
YTHDF3	0.923	1.091	0.753				0.33	0.64
	1.028	1.428	1.068				0.47	0.63
	1.049	1.225	0.87				0.49	0.75
							0.48	0.72
Figure6c	DMSO	2-BP	2-BP+Baf A1	2-BP+NH4Cl	2-BP+Carfilzomib	2-BP+Chloroquine	2-BP+Leupeptin
0	1	1	1	1	1	1	1
1	1.03	0.71	0.89	0.98	0.56	1.05	0.98
2	0.9	0.44	0.83	0.86	0.28	0.98	0.96
4	0.86	0.42	0.93	0.81	0.33	0.86	0.83
Figure6d	sgCtrl	sgZDHHC20	sgZDHHC20+Baf A1	sgZDHHC20+NH4Cl	sgZDHHC20+Carfilzomib	sgZDHHC20+Chloroquine	sgZDHHC20+Leupeptin
0	1	1	1	1	1	1	1
1	1.05	0.63	0.94	0.83	0.48	1.15	1.09
2	0.98	0.34	0.91	0.68	0.3	1.1	0.97
4	0.99	0.27	0.95	0.86	0.28	0.97	0.92
Figure6e	sgCtrl	sgZDHHC20
	0.31	0.89
	0.45	0.72
	0.33	0.65
	0.18	0.71
	0.42	0.69
	0.48	0.75
Figure6g	WT	C474S
	0.33	0.75
	0.42	0.77
	0.33	0.64
	0.47	0.63
	0.49	0.75
	0.48	0.72

## Sheet: Figure7
Figure7d	IgG	YTHDF3
PANC-1	0.0215	4.9157
	0.0632	5.4392
	0.0033	4.4406
AsPC-1	0.0049	3.3239
	0.0638	3.2434
	0.0608	2.4423
Figure7e		shCtrl	shYTHDF3#1	shYTHDF3#2		Figure7f		vector+DMSO	YTHDF3 OE	YTHDF3 OE+2-BP
YTHDF3	PANC-1	0.9675	0.2103	0.2514		YTHDF3	PANC-1	0.9618	8.2069	6.5698
		1.0293	0.274	0.2812				1.0423	8.3527	8.4183
		0.9746	0.2266	0.1694				1.0134	8.8978	6.9067
	AsPC-1	1.0667	0.3097	0.3078			AsPC-1	1.0882	4.5653	6.794
		1.0095	0.2686	0.2779				0.9229	6.2429	5.4214
		0.978	0.2308	0.2946				1.0069	5.9704	6.5317
MYC	PANC-1	1.0289	0.511	0.4661		MYC	PANC-1	0.9416	2.5583	0.2146
		1.0561	0.5363	0.4051				1.1668	2.9086	0.4065
		0.9125	0.3881	0.3545				0.9155	3.2729	0.3557
	AsPC-1	0.9906	0.5231	0.4226			AsPC-1	0.988	2.3992	0.213
		1.1364	0.6158	0.4736				1.0039	2.1546	0.3663
		1.0636	0.5427	0.3508				1.0173	2.3716	0.3525
Figure7i	shCtrl			shYTHDF3#1			shYTHDF3#2
0	1	1	1	1	1	1	1	1	1
30	0.73	0.75	0.79	0.59	0.61	0.57	0.51	0.55	0.55
60	0.56	0.54	0.6	0.37	0.32	0.39	0.34	0.33	0.35
90	0.5	0.49	0.53	0.23	0.18	0.24	0.16	0.2	0.19
Figure7j	shCtrl			shYTHDF3#1			shYTHDF3#2
0	1	1	1	1	1	1	1	1	1
30	0.81	0.8	0.76	0.55	0.67	0.68	0.55	0.61	0.57
60	0.69	0.64	0.67	0.31	0.35	0.32	0.37	0.31	0.39
90	0.54	0.57	0.52	0.18	0.23	0.27	0.21	0.22	0.27
Figure7m	IgG	M6a
PANC-1	0.0007	10.3
	0.0004	10.5972
	0.0034	11.8963
AsPC-1	0.0025	7.4968
	0.0013	8.2996
	0.001	8.596
Figure7o	vector	YTHDF3 OE
CRD-wt	1.02	4.02
	1.01	4.15
	0.98	4.17
CRD-mut	0.98	1.08
	1.07	1.22
	0.96	1.32
Figure7p	CRD-wt+IgG	CRD-wt+YTHDF3	CRD-mut+IgG	CRD-mut+YTHDF3
PANC-1	0.0953	8.6005	0.0993	0.5764
	0.1301	9.1997	0.1023	0.6393
	0.0957	9.3975	0.1016	0.5686
AsPC-1	0.1028	5.1968	0.0959	0.226
	0.1009	4.3018	0.0976	0.5434
	0.0979	4.1957	0.0971	0.1798
Figure7q	DMSO	2-BP
PANC-1	1.02	0.49
	1	0.53
	0.98	0.58
AsPC-1	1.02	0.55
	1	0.63
	0.99	0.66

## Sheet: Figure8
Figure8d	sgctrl			sgZDHHC20#1			sgZDHHC20#2
0	1	1	1	1	1	1	1	1	1
30	0.74	0.71	0.73	0.61	0.59	0.55	0.6	0.52	0.62
60	0.54	0.56	0.57	0.37	0.38	0.32	0.36	0.31	0.39
90	0.43	0.47	0.41	0.27	0.23	0.2	0.25	0.28	0.27
Figure8e	sgctrl			sgZDHHC20#1			sgZDHHC20#2
0	1	1	1	1	1	1	1	1	1
30	0.74	0.8	0.76	0.59	0.62	0.69	0.72	0.61	0.62
60	0.62	0.64	0.67	0.43	0.45	0.49	0.43	0.31	0.39
90	0.53	0.49	0.55	0.35	0.41	0.37	0.29	0.28	0.27
Figure8f	EV+sgctrl	ZDHHC20+sgctrl	EV+sgYTHDF3	ZDHHC20+sgYTHDF3
BxPC-3	1.0476	2.5709	0.3856	0.3292
	1.013	3.3101	0.3341	0.3492
	0.9748	2.6916	0.4227	0.314
CAPAN-1	1.0012	1.838	0.2479	0.3278
	1.0523	1.9696	0.292	0.36
	0.9814	2.3291	0.2616	0.2906

## Sheet: Figure9
Figure9k	CPPtat	CPPtat-Y1
	91.7	48.1
	95.4	21.4
	100	23.6
	72.3	36.8
	83.5	41.5
	82	37.6

## Sheet: FigureS1
FigureS1c	AN	T
	0.2	3
	0.4	2.4
	0.4	3
	0.1	2.1
	0.5	2.6
	0.5	2.2
	0.8	2.5
	0.3	2.4
	0.3	1.4
	0.5	2.3
	0.1	1.2
	0.8	1.2
	0.5	2.2
	0.3	1.9
	0.3	2
	0.3	1
	0.2	2.8
	0.5	1.8
	0.1	0
	0.5	1.8
	0.1	2.5
	0.8	0.6
	0.6	2.2
	0.3	1.5
	0.3	0.6
	0.6	2.1
	1.6	2.7
	1	0.3
	2.2	0.8

[truncated: 9 more sheets: FigureS4, FigureS5, FigureS6, FigureS7, FigureS8, FigureS9, FigureS10, FigureS12, FigureS13]
